# Supplementary material for: Effect of Feeding Barley, Corn, and a Barley/Corn Blend on Beef Composition and End-Product Palatability
Source: Foods. 2021 Apr 29;10(5):977. doi: 10.3390/foods10050977 (PMC8146225; doi:10.3390/foods10050977)
Supplement: Supplementary file 1 [file foods-10-00977-s001.zip]

Archive with 2 entries (2 files):
- Supplementary Table 1-Volatile No Selected.pdf
- Supplementary table S2-Sensory-Flavour.pdf
